# Supplementary material for: E and prM proteins of genotype V Japanese encephalitis virus are required for its increased virulence in mice
Source: Heliyon. 2019 Nov 23;5(11):e02882. doi: 10.1016/j.heliyon.2019.e02882 (PMC6881638; doi:10.1016/j.heliyon.2019.e02882)
Supplement: primer list_190703 [file mmc2.xlsx]

## Sheet: Table S1
Supplementary Table S1. Primers used for the construction of the recombinant mutant JEVs
Name	Sequence (5' - 3')	Recombinant viruses
JE(Muar)927Mlu.f	CAACGCGTGGTGTTCACAATTC	EMuar
JE(Muar)2954r	CCCAAAGTCTTCAATCTGCATGCT	EMuar
JEV.NI-T7	GATCGCGGCCGCTAATACGACTCACTATAGAGAAG	5NCMEMuar
JE(GV)937Mlu.r	ACCACGCATTGGCCGTTGTTGCTGCCA	5NCMEMuar
J(GIGV)2398(InF)f:	AACGCACGAGACCGGTCGATCGCACTGGCTTTCTT	NS1-3Muar
J(GIGV)6507(InF)r:	CTCAGGCATGCGGCCAAGCACCTCTAGAAAGCT	NS1-3Muar
J(GIGV)6482(InF)f:	TAGAGGTGCTCGGCCGCATGCCGGAACATTTCATGG	NS4A-5Muar
J(GIGV)9171(InF)r:	ATTTAGAAATCCTAATGCCTCAAATTCCAGGTAGCG	NS4A-5Muar
J(GIGV)9136(InF)f:	GAGTTCGAAGCCTTAGGGTTCTTGAACGAGGACCAT	NS5-3NMuar
J(GIGV)10965(InF)r:	ACTCTAGAGGATCCATGCATAGATCCTGTGTTCTTCCCCAC	NS5-3NMuar
JE(M41)926fMlu	GCCAACGCGTGGTGTTCACTA	5NCMMuar, 5NCMXZ0934
JE.2536r	AAGATGCCACTTCCACAYCTC	5NCMMuar, 5NCMXZ0934
JE(M41)123His.IF	AATGGCCTTGTGGGTACAAGA	ES123H
JE(M41)E123mR	GGAAGAATGATCCAACCAGAG	ES123H
JEV(Muar)1342r	CTGCAGACAAATTTAGCGCATG	EMuar-H123S
JEV(Muar)E123m.f	CAGCAAGGCCATTGGGAAGAT	EMuar-H123S
JE(XZ0934)1342r	CTGCAGACAAACTTAGCGCATG	EXZ0934-H123S
JE(XZ0934)E123m.f	CAGCAAGGCCATTGGAAAGAT	EXZ0934-H123S
M41_5N.r	GGTTGTTCTTCCGTTCTAAAAAACT	CMuar
M41MuXZ_C.f	AACGGAAGAACAACCATGACTAAAAAACCAGGAGGGC	CMuar
M41_prM.f	ATGAAGCTATCAAACTTTCAAGGA	CMuar
M41Mu_C.r	GTTTGATAGCTTCATTGCACTCACAGTGGCGAACAC	CMuar
M41_C.r	GGCTCCGGCACAGGCTGTTAC	prMMuar
M41Mu_prM.f	GCCTGTGCCGGAGCCGTCAAGCTGTCAAACTTTCAGGGC	prMMuar
M41_E.f	TTTAACTGTCTGGGAATGGGGA	prMMuar
M41Mu_prM.r	TCCCAGACAGTTAAAGCTGTATGCGGGTGCGACCAAC	prMMuar
